# Supplementary material for: Whole Yeast Vaccine Displaying ZIKV B and T Cell Epitopes Induces Cellular Immune Responses in the Murine Model
Source: Pharmaceutics. 2023 Jul 6;15(7):1898. doi: 10.3390/pharmaceutics15071898 (PMC10385271; doi:10.3390/pharmaceutics15071898)
Supplement: Supplementary file 1 [file pharmaceutics-15-01898-s001.zip]

Archive with 1 entries (1 files):
- pharmaceutics-2414457-supplementary.pdf
